# Supplementary material for: Babesia Species Detected in Deer from Southwest England
Source: Pathogens. 2025 Mar 22;14(4):303. doi: 10.3390/pathogens14040303 (PMC12030073; doi:10.3390/pathogens14040303)
Supplement: Supplementary file 1 [file pathogens-14-00303-s001.zip]

Archive with 1 entries (1 files):
- pathogens-3498921-supplementary.pdf
